# Supplementary material for: Quantitative Assessment of Peripheral Nerve Echogenicity in Children and Adolescents Aged 2–17 Years: A Retrospective Cross-Sectional Ultrasound Study
Source: J Clin Med. 2026 Apr 16;15(8):3051. doi: 10.3390/jcm15083051 (PMC13117568; doi:10.3390/jcm15083051)
Supplement: Supplementary file 1 [file jcm-15-03051-s001.zip]

Archive with 1 entries (1 files):
- jcm-3986834-supplementary.pdf
